# Supplementary material for: Chemical Composition, Nutritional Value, and Acceptance of Nut Bars with the Addition of Edible Insect Powder
Source: Molecules. 2022 Dec 2;27(23):8472. doi: 10.3390/molecules27238472 (PMC9741150; doi:10.3390/molecules27238472)
Supplement: Supplementary file 1 [file molecules-27-08472-s001.zip]

Archive with 1 entries (1 files):
- molecules-2023814-supplementary.pdf
